# Supplementary material for: Chloroplast Acetyltransferase GNAT2 is Involved in the Organization and Dynamics of Thylakoid Structure
Source: Plant Cell Physiol. 2022 Jul 6;63(9):1205–14. doi: 10.1093/pcp/pcac096 (PMC9474947; doi:10.1093/pcp/pcac096)
Supplement: pcac096_Supp [file pcac096_supp.zip]

Archive with 1 entries (1 files):
- pcp-2022-e-00162-File006.pdf
